# Supplementary material for: Novel Intronic Mutations of TBK1 Promote Aberrant Splicing Modes in Amyotrophic Lateral Sclerosis
Source: Front Mol Neurosci. 2022 Feb 24;15:691534. doi: 10.3389/fnmol.2022.691534 (PMC8908445; doi:10.3389/fnmol.2022.691534)
Supplement: Supplementary file 2 [file Table_1.XLSX]

## Sheet: Sheet1
Table S1. Summary of primers sequences.
Primers	Sequences (5’ to 3’)
P1-F	AGGGCGGCCGGGAATTGGATCAACAATCTGCTGGCTTATAG
P1-R	TGAAGTCCCAGCTCTCAGGA
P2-F	TCCTGAGAGCTGGGACTTCA
P2-R	GATCGCAGATCCTTGCGGCCTAGAGGTTCTGGTGTTCATG
P3-F	AGGGCGGCCGGGAATTGGATCTACAGCACATAGGCAAGGGC
P3-R	TGGGTGGAACTGAATGTAGGC
P4-F	ACATTCAGTTCCACCCACCA
P4-R	GATCGCAGATCCTTGCGGCCGACCCCGTAAGCTACTCAGC
RT1/2-F	GTAATACGACTCACTATAGG
RT1-R	GCTAATCTACGTTCTGCTTTG
RT2-R	GTTCTTTAACCACCCCTTCC
